# Supplementary material for: Ocular immune responses, Chlamydia trachomatis infection and clinical signs of trachoma before and after azithromycin mass drug administration in a treatment naïve trachoma-endemic Tanzanian community
Source: PLoS Negl Trop Dis. 2019 Jul 15;13(7):e0007559. doi: 10.1371/journal.pntd.0007559 (PMC6658141; doi:10.1371/journal.pntd.0007559)
Supplement: S3 Table — FC = fold change. Using the Benjamini and Hochberg approach to adjust for multiple comparisons, in order to control the false discovery rate <5% only tests with a p-value below 0.027 are considered statistically significant. (XLSX) [file pntd.0007559.s004.xlsx]

## Sheet: Suplementary Table 3
Supplementary Table 3: Multivariable linear regression models for conjunctival gene expression associated with clinical signs, C. trachomatis, female sex and age. FC = fold change. Using the Benjamini and Hochberg approach to adjust for multiple comparisons, in order to control the false discovery rate <5% only tests with a p-value below 0.027 are considered statistically significant.
	Tine-point 1										Tine-point 2										Tine-point 3										Tine-point 4										Tine-point 5
	TF		TP		C. trachomatis		Sex		Age		TF		TP		C. trachomatis		Sex		Age		TF		TP		C. trachomatis		Sex		Age		TF		TP		C. trachomatis		Sex		Age		TF		TP		C. trachomatis		Sex		Age
Target	FC	p-value	FC	p-value	FC	p-value	FC	p-value	FC	p-value	FC	p-value	FC	p-value	FC	p-value	FC	p-value	FC	p-value	FC	p-value	FC	p-value	FC	p-value	FC	p-value	FC	p-value	FC	p-value	FC	p-value	FC	p-value	FC	p-value	FC	p-value	FC	p-value	FC	p-value	FC	p-value	FC	p-value	FC
Antimicrobial Peptides
Defensin, beta 4B,defensin, beta 4A (DEFB4A)	1.21	0.313534	2.2	0.00017077	1.67	0.0235141	1.51	0.00502285	0.89	0.00191632	1.28	0.0894679	2.29	9.934e-07	1.89	0.00060549	1.37	0.00999287	0.86	2.789e-06	1.12	0.567018	1.84	0.00520279	2.23	0.00061382	1.38	0.0177365	0.87	0.00010483	3.01	6.213e-05	1.64	0.400237	3.04	0.135331	1.23	0.224128	0.91	0.0264528	1.98	0.00901679	3.44	8.512e-05	4.51	0.0179229	1.52	0.00934918	0.82
Psoriasin-1 (S100A7)	2.41	0.00064665	3.68	8.774e-06	2.01	0.0243454	1.6	0.021225	0.86	0.00432067	2.03	0.00035094	5.25	4.575e-13	2.12	0.00233984	1.52	0.00921024	0.79	5.039e-08	1.58	0.0796163	4.18	1.177e-06	3.34	0.00010252	1.38	0.0801655	0.78	2.55e-07	3.01	4.337e-06	2.08	0.153532	10.81	0.00024985	1.13	0.390821	0.87	5.77e-05	3.31	1.445e-05	4.39	7.251e-06	7.39	0.00032578	2.06	2.541e-05	0.78
Cytokines/Chemokines
Chemokine ligand 2 (CCL2)	1.49	0.0189679	2.46	3.26e-06	3.52	1.587e-09	1.31	0.0447452	0.86	1.96e-05	1.5	0.00205356	2.52	1.028e-09	3.85	1.501e-15	1.17	0.150665	0.86	1.028e-07	1.42	0.0390076	2.28	1.869e-05	4.1	9.345e-12	1.2	0.123633	0.84	2.348e-08	2.43	2.728e-08	1.17	0.645505	5.45	8.428e-05	0.94	0.524779	0.91	8.142e-05	1.69	0.00804608	1.71	0.0223277	8.74	8.848e-08	1.29	0.0347744	0.92
Chemokine ligand 5 (CXCL5)	1.6	0.0185798	2.18	0.00061366	0.97	0.889467	0.94	0.696782	0.9	0.0075601	1.76	0.0004826	2.1	5.394e-05	1.53	0.0344968	1.04	0.791368	0.88	0.00014976	1.19	0.387211	1.72	0.0186116	2.03	0.0037787	1.04	0.771428	0.82	1.369e-07	4.38	1.233e-08	1.5	0.462177	2.51	0.184847	1.06	0.73075	0.88	0.00103047	2.5	0.0009316	2.99	0.00092978	2	0.215462	1.47	0.023686	0.82
Chemokine ligand 13 (CXCL13)	2.13	3.712e-05	2.7	2.121e-06	2.5	5.076e-05	1.4	0.0385332	0.86	3.905e-05	2.3	2.256e-06	3.33	2.538e-09	2.79	3.175e-06	1.35	0.0369604	0.83	2.733e-07	1.68	0.0241528	2.69	0.00012041	2.94	7.869e-05	1.43	0.0270505	0.78	2.841e-09	3.59	1.49e-08	1.41	0.477447	10.61	0.00010589	1.15	0.297237	0.84	1.89e-07	3.26	1.722e-06	2.41	0.00267133	4.07	0.00474574	1.59	0.0023727	0.79
Chemokine ligand 18 (CCL18)	1.79	0.00396142	2.95	2.949e-06	2.25	0.00099218	1.11	0.520727	0.86	0.00028709	2.2	1.321e-05	4.28	3.162e-12	2.26	0.0003072	1.07	0.659624	0.81	2.682e-08	1.63	0.0330535	2.92	2.996e-05	3.61	2.551e-06	1.18	0.29152	0.83	6.396e-06	2.41	2.11e-05	1.22	0.658809	11.77	1.246e-05	0.94	0.634796	0.94	0.0330822	2.88	5.07e-06	4.07	4.424e-07	7.05	3.186e-05	1.13	0.387644	0.84
Chemokine ligand 20 (CCL20)	1.76	0.00010995	1.61	0.00390375	1.47	0.0283982	1.12	0.338167	0.94	0.0478607	1.66	9.116e-06	1.52	0.00126275	1.86	1.3e-05	1.11	0.272044	0.9	3.599e-05	1.36	0.059434	1.34	0.107503	2.05	0.00018784	1.11	0.367194	0.88	1.049e-05	3.12	1.881e-08	1.09	0.843625	2.79	0.0581491	1.13	0.322922	0.89	0.00018113	2.23	0.00011659	1.45	0.132985	2.61	0.0227064	1.41	0.00745788	0.92
Indoleamine 2,3-dioxygenase 1 (IDO1)	1.5	0.0125216	1.73	0.00266463	2.33	1.709e-05	1.54	0.0006573	0.88	4.678e-05	1.41	0.014096	1.53	0.00797419	2.58	1.161e-07	1.5	0.00052787	0.83	2.315e-10	1.39	0.0633377	1.86	0.0016642	3.53	2.541e-09	1.61	0.0001276	0.83	1.942e-09	4.84	1.836e-10	1.49	0.442541	6.8	0.00380073	1.46	0.0111161	0.88	0.00031723	2.49	0.0002064	3.16	8.515e-05	3.77	0.00810548	1.46	0.0134195	0.85
Interferon gamma(IFNG)	1.67	0.00032991	1.36	0.0552915	7.95	2.448e-29	1.5	0.00043541	0.9	0.00050762	1.77	2.157e-06	1.73	7.157e-05	7.19	5.583e-34	1.28	0.0113683	0.88	3.849e-07	1.43	0.0188523	1.95	9.479e-05	9.71	1.052e-31	1.26	0.0318379	0.88	4.043e-06	2.79	1.24e-08	1.08	0.83643	13.43	1.117e-07	1.28	0.022288	0.88	1.685e-06	1.44	0.0316204	1.68	0.0105083	16.98	1.005e-15	1.41	0.00105384	0.94
Interleukin 1 beta(IL1B)	1.54	0.0111953	2.09	0.00014405	1.89	0.00192866	1.32	0.0412606	0.9	0.00305197	1.44	0.00469198	1.57	0.0020557	2.46	3.515e-08	1.07	0.530509	0.88	3.821e-06	1.27	0.173319	1.71	0.00629192	2.53	9.787e-06	1.15	0.240206	0.89	0.00017924	2.86	2.437e-07	1.78	0.182927	3.29	0.0295186	1.09	0.502192	0.94	0.0479182	2.1	0.00046329	2.09	0.00342316	3.24	0.00604379	1.19	0.179606	0.87
Interleukin 6 (IL6)	1.32	0.0765358	1.82	0.0006814	1.2	0.00024066	1.07	0.588768	0.93	0.0200044	1.5	0.00123656	1.43	0.0115422	2.46	1.205e-08	1	0.982355	0.91	0.00027187	1.03	0.874906	1.4	0.0867887	2.71	2.702e-06	1.05	0.684044	0.93	0.0176531	2.04	0.00073715	0.72	0.47601	3.73	0.0219668	1.22	0.124113	0.91	0.00255908	1.44	0.0728732	0.96	0.866395	4.67	0.00020847	1.16	0.242209	0.94
Interleukin 8 (IL8)	1.25	0.0845654	1.76	0.0001512	1.55	0.00602889	1.16	0.153561	0.96	0.140265	1.38	0.00511996	1.88	1.575e-06	1.53	0.00296906	1.04	0.691049	0.92	0.00090033	0.93	0.648778	1.72	0.00255678	2.18	4.577e-05	1.12	0.312342	0.92	0.00574476	2.2	0.00013537	1.63	0.273121	1.71	0.335404	1.1	0.462417	0.98	0.597761	1.61	0.0160004	1.58	0.0507435	3.27	0.00328144	1.08	0.511905	0.94
Interleukin 10 (IL10)	1.51	0.00284834	2.03	6.463e-06	2.12	8.221e-06	1.32	0.0118783	0.91	0.00094571	1.72	5.435e-06	2.31	1.045e-09	2.29	3.585e-08	1.15	0.150259	0.91	8.153e-05	1.25	0.154326	2.25	3.235e-06	2.38	2.92e-06	1.17	0.145426	0.89	2.688e-05	2.11	5.084e-08	1.38	0.272967	4.81	2.345e-05	1.02	0.769283	0.91	4.946e-06	1.96	2.264e-05	1.66	0.00728835	3.9	2.385e-05	1.2	0.0566564	0.88
Interleukin 12 beta (IL12B)	1.69	5.566e-06	1.43	0.0050607	3.71	5.17e-20	1.37	0.0006016	0.97	0.154041	1.36	2.16e-05	1.32	0.0191729	4.99	1.817e-31	1.11	0.213596	0.94	0.00655369	1.44	0.00701106	1.43	0.01768	5.47	9.975e-24	1.16	0.121268	0.92	0.00027412	1.88	1.773e-05	1.06	0.843752	10.34	7.982e-09	1.11	0.265145	0.92	8.35e-05	1.36	0.0436596	0.98	0.908837	6.43	1.499e-09	1.2	0.0441758	1
Interleukin 17A (IL17A)	1.73	0.0006412	1.82	0.0009654	2.81	1.461e-07	1.37	0.0143052	0.87	3.715e-05	2.03	1.014e-06	2.23	1.063e-06	2.95	2.794e-09	1.39	0.00529388	0.87	2.846e-06	1.65	0.00754199	2.18	0.00021011	3.25	1.198e-07	1.43	0.00661045	0.83	1.709e-08	4.15	1.469e-11	1.57	0.309109	10.54	3.114e-05	1.27	0.0553249	0.88	1.731e-05	2.31	7.031e-05	2.4	0.00048323	5.98	2.763e-05	1.59	0.00033808	0.86
Interleukin 19 (IL19)	1.56	0.0178519	2.73	2.891e-06	2.63	2.456e-05	1.65	0.00083025	0.85	2.347e-05	1.79	0.00012919	3.04	2.026e-10	2.82	5.766e-08	1.54	0.00054459	0.84	9.479e-08	1.24	0.282712	2.73	1.056e-05	3.83	3.405e-08	1.57	0.00157816	0.83	6.431e-07	3	3.814e-07	2.09	0.110177	6.86	0.00097546	1.23	0.118961	0.91	0.00440238	2.53	8.355e-05	3.49	1.024e-05	7.06	4.596e-05	1.6	0.00124239	0.83
Interleukin 21 (IL21)	2.22	1.652e-06	1.97	0.00027271	3.75	1.111e-10	1.37	0.0165275	0.89	0.00053893	2.08	8.015e-06	2.66	1.832e-07	3.51	1.074e-09	1.28	0.0632012	0.88	0.00027594	1.66	0.0145067	2.62	3.318e-05	4.41	1.688e-09	1.37	0.029219	0.83	6.779e-07	3.49	1.113e-09	1.67	0.235932	13.11	3.005e-06	1.2	0.164226	0.87	2.565e-05	2.39	4.647e-06	2.1	0.00118598	7.25	2.69e-07	1.66	2.154e-05	0.88
Interleukin 22 (IL22)	1.31	0.114278	1.83	0.0013288	7.29	5.747e-21	1.4	0.0145301	0.92	0.0203953	1.48	0.0211138	1.71	0.00443019	6.99	3.646e-20	1.26	0.0992817	0.98	0.496995	1.7	0.0141405	1.54	0.0662788	8.75	1.539e-17	1.19	0.252412	0.96	0.282146	1.41	0.148219	1.63	0.33172	13.13	2.083e-05	1.17	0.320933	0.99	0.73595	1.37	0.108863	1.85	0.0100913	13.77	3.787e-11	1.17	0.208662	0.98
Interleukin 23A (IL23A)	1.49	0.00479692	1.98	1.906e-05	2.15	7.569e-06	1.15	0.219148	0.92	0.00224535	1.45	0.00029205	1.7	7.171e-06	2.47	6.268e-12	1.19	0.0401796	0.9	1.918e-06	1.11	0.439629	1.8	0.00013987	2.65	4.345e-09	1.11	0.291187	0.89	1.937e-06	1.93	2.892e-05	1.02	0.956759	5.04	0.00016406	0.97	0.778094	0.91	0.0001166	1.77	0.00128133	1.71	0.0114551	3.67	0.00035481	1.12	0.284933	0.91
Prostaglandin-endoperoxide synthase 2 (PTGS2)	1.4	0.0254392	1.78	0.00067926	1.47	0.0334919	1.06	0.533732	0.96	0.137281	1.34	0.00639509	1.62	9.256e-05	1.68	0.00012778	0.97	0.74757	0.94	0.00657498	1.02	0.515371	1.42	0.0412982	1.84	0.00091736	1.16	0.172241	0.9	0.00014189	2.4	9.733e-07	1.85	0.108638	1.83	0.211266	0.97	0.777899	0.94	0.0215189	1.7	0.00331467	1.66	0.0178918	2.22	0.0290868	1.25	0.0490453	0.87
EMT Markers
Epithelial cadherin (CDH1)	1.22	0.0602604	1.28	0.0335983	0.8	0.080542	1.05	0.562409	0.99	0.761622	1.01	0.901415	1.12	0.219851	1.1	0.363741	1.07	0.294814	0.98	0.189165	1.02	0.796575	1.14	0.212498	1.22	0.0788839	1.06	0.359197	0.94	0.00012813	1.55	0.0196108	0.88	0.763233	1.49	0.441488	1.05	0.663202	1	0.872925	1.19	0.20734	1.2	0.271517	1.24	0.443595	1.12	0.188371	0.95
Neuronal cadherin (CDH2)	0.97	0.787485	1.15	0.295175	1.29	0.0715447	1.03	0.271224	1.11	0.218011	1.01	0.915646	1.04	0.755623	1.51	0.00242143	1.13	0.168225	1.03	0.27913	1.03	0.807849	0.99	0.946697	1.24	0.181255	1.13	0.189019	1.03	0.31688	1.02	0.89154	0.59	0.15824	1.55	0.34358	1.05	0.644917	0.99	0.644238	0.89	0.461472	0.8	0.236226	1.63	0.125843	1.23	0.0383682	1.06
S100 calcium binding protein A4 (S100A4)	1.08	0.522668	1.05	0.755422	0.49	3.827e-06	0.98	0.845699	1.05	0.0607232	0.82	0.0198475	0.81	0.0357024	0.74	0.00692	1.04	0.595491	1.02	0.371148	0.96	0.737512	0.9	0.447494	0.72	0.0280418	1	0.987208	1	0.911806	1.52	0.0595442	0.86	0.7458	0.84	0.777317	0.87	0.318454	1.02	0.482569	0.88	0.499092	0.87	0.523134	0.84	0.64149	1.03	0.78037	1.02
Vimentin (VIM)	1.52	0.00178076	1.42	0.0188578	1.65	0.00174372	1.02	0.844507	1.01	0.835772	1.31	0.00138304	1.43	0.00017674	2.05	1.303e-11	1.12	0.0947133	0.93	4.42e-05	1.18	0.102234	1.3	0.0244556	2.17	6.725e-10	1.07	0.359975	0.92	3.301e-06	2.17	3.754e-05	1.01	0.978109	3.4	0.0165372	1.03	0.794341	0.97	0.216148	1.49	0.00197654	1.38	0.0337141	2.58	0.00033519	1.08	0.330247	0.95
Matrix Modifiers
Connective tissue growth factor (CTGF-1)	1.05	0.700548	1.2	0.190099	1.47	0.00883092	0.87	0.142468	1.01	0.711643	0.97	0.735261	1.25	0.0230554	1.24	0.0471755	0.91	0.170728	1	0.9922	0.99	0.915229	0.98	0.871574	1.4	0.0124504	0.9	0.17307	0.97	0.08936	1.44	0.0453839	0.59	0.173907	2.22	0.105318	0.91	0.3974	1.02	0.491669	1.08	0.661161	0.93	0.720084	1.93	0.0557746	1	0.984883	0.99
Fibroblast growth factor 2 (basic) (FGF2)	0.9	0.446649	1.83	0.00016599	1.77	0.00070002	1.03	0.818474	0.99	0.657552	1.03	0.822805	1.69	0.00078459	1.71	0.00141176	0.95	0.696346	0.97	0.319765	1.2	0.182417	1.34	0.0439542	1.85	0.00011411	0.97	0.725365	0.95	0.0407989	1.46	0.034794	1.04	0.922062	1.96	0.179385	0.96	0.755566	0.97	0.263127	1.37	0.0648356	1.04	0.835662	2.32	0.0102695	1.09	0.44772	1.02
Matrix metallopeptidase 7 (MMP7)	1.46	0.00939469	1.43	0.0289918	0.46	1.214e-05	1.02	0.848728	0.94	0.0424102	1.17	0.225057	1.36	0.0323235	0.61	0.00172087	1.06	0.576367	0.93	0.00620768	1.36	0.0518387	1.17	0.366493	0.68	0.0401046	0.97	0.753758	0.89	3.504e-05	2.3	3.236e-05	1.14	0.759786	1.06	0.916727	0.97	0.776844	0.94	0.0562816	1.49	0.0432543	1.34	0.211466	0.91	0.809758	1.01	0.923266	0.89
Matrix metallopeptidase 9 (MMP9)	1.91	4.111e-06	2.01	1.188e-05	2.06	2.321e-05	1.14	0.250787	0.95	0.0644025	1.67	1.295e-05	1.54	0.0012958	2.72	2.545e-11	1.13	0.191814	0.92	0.00083291	1.78	0.00016804	1.18	0.331961	2.51	4.368e-07	1.06	0.579547	0.9	0.00011273	2.75	6.388e-08	1.55	0.268044	3.44	0.0141024	1.16	0.187057	0.9	0.00011804	1.87	0.0005316	1.56	0.0364476	3.42	0.0008182	1.11	0.329876	0.91
Matrix metallopeptidase 12 (MMP12)	1.78	0.00037326	2.16	2.855e-05	2.27	3.085e-05	1.28	0.0519268	0.92	0.0127347	1.92	1.933e-06	2.59	1.523e-09	2.67	1.333e-08	1.17	0.164781	0.88	1.026e-05	1.37	0.0968369	2.16	0.00025445	2.89	2.281e-06	1.36	0.0196011	0.83	8.894e-08	3.5	2.325e-07	1.65	0.331752	6.38	0.00458977	1.18	0.256163	0.89	0.00159283	1.89	0.00423028	1.63	0.0647312	5.91	9.446e-05	1.23	0.12481	0.87
Platelet-derived growth factor beta polypeptide (PDGFB)	1.3	0.0119686	1.5	0.00071918	1.7	2.466e-05	1.2	0.0112337	0.9	0.0104116	1.29	0.00158067	1.56	9.593e-07	1.93	8.855e-11	1.15	0.0286236	0.93	3.108e-05	1.12	0.247189	1.48	0.00051128	2.08	1.756e-09	1.14	0.0663383	0.92	4.57e-06	1.8	0.00030841	1.15	0.689767	2.98	0.0137831	1.1	0.318948	0.97	0.269621	1.37	0.0170361	1.55	0.0050028	2.77	0.00014036	1.28	0.00235879	0.95
SPARC-like 1 (hevin) (SPARCL1)	0.57	0.00422907	0.54	0.00584554	0.52	0.00616379	0.77	0.0947602	1.18	2.842e-05	0.51	0.00017861	0.43	3.367e-05	0.47	0.00092578	0.88	0.384001	1.18	1.395e-05	0.7	0.14244	0.58	0.0421359	0.42	0.00257279	0.73	0.0663676	1.12	0.0099774	0.36	1.628e-05	0.32	0.0246929	0.32	0.0770582	0.85	0.252256	1.05	0.178098	0.37	0.00022754	0.21	2.057e-06	0.27	0.0174723	0.95	0.735664	1.25
Transforming growth factor, beta 1 (TGFβ1)	1.3	0.0118037	1.25	0.0668505	1.51	0.00143757	1.14	0.109148	0.98	0.273926	1.21	0.0128537	1.19	0.0481893	1.76	4.344e-09	1.06	0.371171	0.94	5.076e-05	1.1	0.337936	1.15	0.178768	1.81	2.432e-07	1.02	0.74071	0.93	8.123e-06	2	0.00057429	0.94	0.878002	3.55	0.020061	1.04	0.727645	0.99	0.621283	1.31	0.0538712	1.31	0.0996643	1.89	0.0252986	1.13	0.16633	0.96
Microbiota Response
Arachidonate 5-lipoxygenase (ALOX5)	1.17	0.156654	1.21	0.124845	0.85	0.217186	1.08	0.351071	0.1	0.893378	1.04	0.627524	1.1	0.30114	1.02	0.848154	1.04	0.551113	0.95	0.00356405	0.95	0.633479	1.17	0.192817	1.1	0.429813	1.01	0.845321	0.94	0.00175433	1.75	0.00814802	1.17	0.726043	1.28	0.663319	1.03	0.836979	0.99	0.728573	1.06	0.719263	1.03	0.880701	1.43	0.263357	1.06	0.575669	0.94
Dual oxidase 2 (DUOX2)	1.2	0.205585	1.71	0.00106832	1.58	0.00994756	1.36	0.00713785	0.91	0.00106034	1.28	0.0280554	1.56	0.00057669	1.58	0.00127871	1.39	0.00031376	0.88	7.146e-08	1.16	0.315374	1.55	0.00826081	2.13	2.022e-05	1.5	0.00010693	0.84	4.176e-10	2.74	1.784e-05	1.95	0.185707	4.26	0.022653	1.36	0.0310038	0.91	0.00966842	1.96	0.00227341	2.42	0.00083131	2.79	0.0217531	1.32	0.0389652	0.86
Mucins
Mucin 1, cell surface associated (MUC1)	1.15	0.227033	1.28	0.0556484	1.08	0.601999	1.11	0.219819	0.97	0.264203	1.12	0.154264	1.27	0.0123294	1.14	0.211114	1.12	0.0870418	0.95	0.00310946	1.08	0.495674	1.26	0.0543856	1.35	0.0206954	1.14	0.0744041	0.9	1.642e-07	2.04	0.00089506	1.09	0.856863	1.69	0.365903	1.1	0.453454	0.98	0.497334	1.12	0.503907	1.09	0.673204	1.91	0.063932	1.08	0.448566	0.94
Mucin 4, cell surface associated (MUC4)	1.22	0.0889637	1.55	0.00078951	0.83	0.181742	1	0.987536	0.96	0.0555756	1.05	0.614937	1.32	0.00750851	1.02	0.855544	1.16	0.0457338	0.91	8.342e-07	0.96	0.765625	1.19	0.242648	1.47	0.01628	1.04	0.686036	0.89	7.167e-07	1.46	0.055983	1.64	0.253771	1.65	0.362276	1.15	0.256769	0.95	0.0748606	1.26	0.182635	1.17	0.442059	1.61	0.173941	1.17	0.142432	0.93
Mucin 5AC, oligomeric mucus/gel-forming (MUC5AC)	0.86	0.2663	0.94	0.678798	0.71	0.0380927	1.09	0.43745	1.04	0.111126	0.87	0.206926	0.85	0.213721	0.73	0.0261853	1.04	0.634304	1.06	0.00864847	0.84	0.184917	0.84	0.228794	0.77	0.0825052	1.09	0.314864	1.05	0.0363416	0.79	0.316684	0.6	0.313762	0.3	0.0592441	1.2	0.200324	1.08	0.0319687	0.83	0.292984	0.99	0.959739	0.76	0.442102	1.23	0.0620274	1.11
Mucin 7, secreted (MUC7)	0.98	0.90157	0.9	0.555366	0.52	0.00033244	0.66	0.00050012	1.08	0.0138004	0.79	0.0649415	0.76	0.0529837	0.64	0.00535056	0.77	0.0118123	1.06	0.0205029	1.02	0.913418	0.71	0.0641412	0.78	0.198897	0.7	0.00230406	0.99	0.819153	1.52	0.0546939	0.66	0.375059	0.76	0.653176	0.76	0.0386851	0.95	0.110832	0.88	0.532535	1.15	0.555276	0.7	0.380075	0.85	0.17404	0.94
NK Cell Markers
CD247 molecule (CD247)	1.41	0.00274164	1.32	0.031277	2.15	4.749e-08	1.2	0.0487702	1	0.211891	1.32	0.00104768	1.51	2.495e-05	2.14	3.321e-12	1.12	0.106461	0.93	2.326e-05	1.24	0.0612451	1.43	0.00634532	2.8	3.61e-13	1.12	0.177541	0.92	2.824e-05	2.07	3.344e-06	0.92	0.81232	5.16	0.00011126	1.07	0.468638	0.95	0.0186946	1.32	0.0974722	1.53	0.0326005	3.21	0.00061571	1.22	0.0561181	0.92
Neural cell adhesion molecule 1 (NCAM1)	0.9	0.412535	1.12	0.434623	2.13	2.073e-06	1.14	0.209609	1.01	0.702235	1.02	0.831754	1.04	0.682573	2.01	9.863e-11	1.08	0.267798	0.98	0.240223	0.96	0.719107	1.09	0.468317	1.83	3.839e-06	0.92	0.270517	0.96	0.0500777	1.57	0.00747051	0.59	0.149881	2.2	0.0848737	0.9	0.311782	0.98	0.539372	0.89	0.427164	1.15	0.418229	1.72	0.071425	1	0.996409	1.02
Natural cytotoxicity triggering receptor 1 (NCR1)	1.4	0.00278029	1.33	0.0228566	2.86	3.347e-14	1.28	0.00478187	0.94	0.00693319	1.43	0.00016567	1.41	0.00132941	2.86	7.592e-18	1.22	0.00945017	0.94	0.00138353	1.35	0.011009	1.41	0.0083476	3.01	1.704e-14	1.09	0.290652	0.92	0.00010991	2.46	9.787e-09	1.14	0.704073	5.33	8.042e-05	1.17	0.097436	0.9	3.358e-06	1.43	0.021821	1.53	0.0211264	2.97	0.0005252	1.28	0.0111124	0.91
Regulators/Signalling Pathways
CD274 molecule (CD274)	1.37	0.0287986	1.64	0.00253419	3.36	1.682e-11	1.31	0.0199566	0.9	0.0185138	1.46	0.00035732	1.81	9.831e-07	3.42	4.341e-19	1.18	0.0531115	0.89	3.197e-07	1.27	0.0897176	1.88	8.472e-05	3.56	3.1e-13	1.22	0.0469704	0.87	2.92e-08	2.64	2.157e-08	1.16	0.682845	9.87	1.158e-06	1.14	0.223482	0.9	6.603e-05	1.74	0.00207171	2.02	0.0010952	5.56	2.936e-06	1.29	0.0235479	0.87
Marginal zone B and B1 cell-specific protein (MZB1)	1.76	0.00056228	1.33	0.116637	2.61	1.525e-06	1.29	0.0481407	0.96	0.20061	1.51	0.00780943	2.84	5.696e-09	2.92	4.93e-08	1.34	0.0202648	0.89	0.00042653	1.58	0.0151707	1.68	0.0134134	2.3	0.00019568	1.03	0.810906	0.86	1.776e-05	2.7	4.961e-05	1.09	0.867161	10.7	0.00036513	1.16	0.306694	0.88	0.00042943	1.83	0.00517087	1.53	0.101831	4.2	0.00109962	1.46	0.0048343	0.87
Serpin peptidase inhibitor clade B member 4, (SERPINB4)	1.08	0.738829	3.72	8.191e-07	5.1	1.995e-08	1.05	0.810741	0.97	0.564218	1.03	0.877922	2.94	3.508e-06	5.77	1.216e-11	1.12	0.514394	0.9	0.0176269	1.36	0.204975	2.46	0.00083904	3.69	2.553e-06	0.93	0.672458	0.87	0.00252108	0.88	0.735529	1.11	0.892162	7.78	0.0212685	0.75	0.219797	0.93	0.211056	1.18	0.600022	2.15	0.0441779	21.14	1.273e-06	0.98	0.939868	1
Suppressor of cytokine signalling 1 (SOCS1)	1.55	4.848e-05	1.48	0.00135364	2.26	6.53e-10	1.18	0.0571011	0.94	0.00357479	1.36	0.00037717	1.5	4.421e-05	2.76	1.995e-19	1.1	0.190647	0.92	2.045e-06	1.26	0.0316771	1.43	0.00294898	2.97	2.396e-16	1.13	0.104508	0.89	5.326e-09	2.06	7.359e-07	1.32	0.379356	4.65	0.00010825	1.02	0.792616	0.96	0.0396936	1.67	0.00093228	1.52	0.0211712	2.89	0.00073939	1.1	0.311457	0.9
Suppressor of cytokine signalling 3 (SOCS3)	1.56	0.00167395	1.89	7.465e-05	1.35	0.0785343	1.17	0.168854	0.93	0.0145719	1.39	0.00349934	1.6	0.00027052	1.85	1.541e-05	1.08	0.42173	0.88	2.684e-07	1.21	0.18049	1.6	0.00341184	2.08	1.962e-05	1.15	0.169517	0.87	2.37e-07	2.68	1.649e-08	1.54	0.244323	3.27	0.0116753	1.04	0.677777	0.94	0.0117415	1.76	0.00306406	1.86	0.00624499	2.47	0.0196166	1.12	0.345255	0.85
[truncated: 1 more columns]
